# Supplementary material for: Solvent-Induced Lignin Conformation Changes Affect Synthesis and Antibacterial Performance of Silver Nanoparticle
Source: Nanomaterials (Basel). 2024 May 30;14(11):957. doi: 10.3390/nano14110957 (PMC11173806; doi:10.3390/nano14110957)
Supplement: Supplementary file 1 [file nanomaterials-14-00957-s001.zip]

Archive with 1 entries (1 files):
- nanomaterials-2995319-supplementary.pdf
